# Supplementary material for: Promoter Methylation and Somatic Mutations in Cancer-Related Genes Are Associated with Hyperprogressive Disease in Patients with Malignant Melanoma and Renal Cell Carcinoma Receiving Anti-PD-1/PD-L1 Immunotherapy
Source: J Clin Med. 2026 Jun 30;15(13):5089. doi: 10.3390/jcm15135089 (PMC13362896; doi:10.3390/jcm15135089)
Supplement: Supplementary file 1 [file jcm-15-05089-s001.zip]

Archive with 1 entries (1 files):
- jcm-4262994-supplementary.pdf
